# Supplementary material for: Identification of Regulatory Genes Implicated in Continuous Flowering of Longan (Dimocarpus longan L.)
Source: PLoS One. 2014 Dec 5;9(12):e114568. doi: 10.1371/journal.pone.0114568 (PMC4257721; doi:10.1371/journal.pone.0114568)
Supplement: Table S2 — Pathway enrichment analysis of significantly differentially expressed genes (DEGs) based on the Kyoto Encyclopedia of Genes and Genomes (KEGG). (XLS) [file pone.0114568.s005.xls]

## Sheet: Sheet1
Table S2. Pathway enrichment analysis of significantly differentially expressed genes(DEGs) based on the Kyoto Encyclopedia of Genes and Genomes (KEGG).
#	Pathway	lidongben-vs-S (6415)	All-Unigene (17410)	Pvalue	Qvalue	Pathway ID
1	Ribosome	264	437	4.13269e-24	5.28984e-22	ko03010
2	Ether lipid metabolism	254	453	2.99303e-17	1.91554e-15	ko00565
3	Glycerophospholipid metabolism	302	571	1.59353e-15	6.79908e-14	ko00564
4	Endocytosis	307	614	8.97754e-12	2.87281e-10	ko04144
5	Metabolic pathways	1625	3984	2.81099e-09	7.19614e-08	ko01100
6	Protein processing in endoplasmic reticulum	199	419	4.1367e-06	8.06922e-05	ko04141
7	Pentose and glucuronate interconversions	119	232	4.41286e-06	8.06922e-05	ko00040
8	Oxidative phosphorylation	130	261	1.12271e-05	0.000179633	ko00190
9	Terpenoid backbone biosynthesis	55	99	0.000111687	0.00158844	ko00900
10	Biosynthesis of secondary metabolites	769	1888	0.000125911	0.00161166	ko01110
11	Flavone and flavonol biosynthesis	49	89	0.000344824	0.0040125	ko00944
12	Stilbenoid, diarylheptanoid and gingerol biosynthesis	80	161	0.000556468	0.00593565	ko00945
13	Limonene and pinene degradation	71	143	0.00113382	0.0107239	ko00903
14	Flavonoid biosynthesis	85	176	0.00117293	0.0107239	ko00941
15	Plant-pathogen interaction	398	975	0.00467163	0.0398646	ko04626
16	Monoterpenoid biosynthesis	17	27	0.00518203	0.0414562	ko00902
17	Pyruvate metabolism	76	163	0.00640195	0.0482029	ko00620
18	Protein export	41	81	0.00768688	0.0546623	ko03060
19	Spliceosome	253	611	0.0101001	0.068043	ko03040
20	Photosynthesis - antenna proteins	13	21	0.0171485	0.104952	ko00196
21	Phagosome	76	169	0.0178611	0.104952	ko04145
22	Glycolysis / Gluconeogenesis	99	226	0.0180386	0.104952	ko00010
23	Photosynthesis	32	64	0.0212296	0.118147	ko00195
24	Tryptophan metabolism	36	74	0.0247079	0.131776	ko00380
25	Synthesis and degradation of ketone bodies	7	10	0.0347652	0.177998	ko00072
26	Tropane, piperidine and pyridine alkaloid biosynthesis	27	55	0.0421029	0.207276	ko00960
27	Butanoate metabolism	20	39	0.0459827	0.211509	ko00650
28	Purine metabolism	205	506	0.0462676	0.211509	ko00230
29	Starch and sucrose metabolism	180	442	0.0489495	0.216053	ko00500
30	Cutin, suberine and wax biosynthesis	38	83	0.0586885	0.250404	ko00073
31	Glyoxylate and dicarboxylate metabolism	44	98	0.0616072	0.254378	ko00630
32	Linoleic acid metabolism	15	29	0.0727094	0.290838	ko00591
33	RNA polymerase	119	290	0.0771345	0.299188	ko03020
34	Other glycan degradation	50	115	0.0844545	0.308862	ko00511
35	Glycerolipid metabolism	50	115	0.0844545	0.308862	ko00561
36	Phenylpropanoid biosynthesis	110	269	0.0936001	0.328964	ko00940
37	Citrate cycle (TCA cycle)	38	86	0.0973473	0.328964	ko00020
38	Tyrosine metabolism	44	101	0.0976613	0.328964	ko00350
39	Zeatin biosynthesis	45	105	0.119739	0.39299	ko00908
40	Vitamin B6 metabolism	9	17	0.131115	0.419568	ko00750
41	Fructose and mannose metabolism	50	119	0.140791	0.424558	ko00051
42	N-Glycan biosynthesis	33	76	0.142215	0.424558	ko00510
43	Biosynthesis of unsaturated fatty acids	27	61	0.142625	0.424558	ko01040
44	Fatty acid elongation	19	42	0.166121	0.477852	ko00062
45	Carotenoid biosynthesis	49	118	0.167995	0.477852	ko00906
46	Galactose metabolism	62	152	0.176522	0.491192	ko00052
47	Sesquiterpenoid and triterpenoid biosynthesis	14	31	0.217659	0.592774	ko00909
48	Carbon fixation in photosynthetic organisms	42	104	0.256842	0.684911	ko00710
49	Ascorbate and aldarate metabolism	42	105	0.282286	0.7374	ko00053
50	Arachidonic acid metabolism	11	25	0.292391	0.74852	ko00590
51	Betalain biosynthesis	2	3	0.30724	0.771113	ko00965
52	Fatty acid biosynthesis	25	62	0.32802	0.785644	ko00061
53	RNA transport	227	601	0.330858	0.785644	ko03013
54	Phenylalanine metabolism	50	128	0.331444	0.785644	ko00360
55	Pyrimidine metabolism	166	444	0.423318	0.965772	ko00240
56	Amino sugar and nucleotide sugar metabolism	73	194	0.437029	0.965772	ko00520
57	Histidine metabolism	16	41	0.443881	0.965772	ko00340
58	Indole alkaloid biosynthesis	7	17	0.444185	0.965772	ko00901
59	Basal transcription factors	48	127	0.445161	0.965772	ko03022
60	mRNA surveillance pathway	125	337	0.483223	0.995145	ko03015
61	Valine, leucine and isoleucine degradation	35	94	0.507881	0.995145	ko00280
62	Glucosinolate biosynthesis	11	29	0.521618	0.995145	ko00966
63	Isoquinoline alkaloid biosynthesis	19	51	0.528687	0.995145	ko00950
64	Isoflavonoid biosynthesis	24	65	0.541692	0.995145	ko00943
65	Diterpenoid biosynthesis	24	65	0.541692	0.995145	ko00904
66	SNARE interactions in vesicular transport	22	60	0.560126	0.995145	ko04130
67	Fatty acid metabolism	31	85	0.569478	0.995145	ko00071
68	Cyanoamino acid metabolism	39	107	0.570455	0.995145	ko00460
69	beta-Alanine metabolism	28	77	0.577807	0.995145	ko00410
70	Pentose phosphate pathway	36	100	0.606951	0.995145	ko00030
71	Caffeine metabolism	3	8	0.615456	0.995145	ko00232
72	Lysine biosynthesis	10	28	0.619314	0.995145	ko00300
73	Sphingolipid metabolism	22	62	0.634622	0.995145	ko00600
74	Proteasome	27	76	0.636386	0.995145	ko03050
75	Peroxisome	63	176	0.641729	0.995145	ko04146
76	Benzoxazinoid biosynthesis	13	37	0.645394	0.995145	ko00402
77	Circadian rhythm - mammal	7	20	0.64952	0.995145	ko04710
78	Sulfur metabolism	14	40	0.653036	0.995145	ko00920
79	Propanoate metabolism	32	91	0.667996	0.995145	ko00640
80	RNA degradation	111	310	0.66943	0.995145	ko03018
81	Steroid biosynthesis	22	63	0.669522	0.995145	ko00100
82	Glycine, serine and threonine metabolism	38	108	0.674336	0.995145	ko00260
83	Glutathione metabolism	44	125	0.680661	0.995145	ko00480
84	Natural killer cell mediated cytotoxicity	20	58	0.691699	0.995145	ko04650
85	Biotin metabolism	3	9	0.704342	0.995145	ko00780
86	Lipoic acid metabolism	2	6	0.714509	0.995145	ko00785
87	C5-Branched dibasic acid metabolism	2	6	0.714509	0.995145	ko00660
88	Glycosylphosphatidylinositol(GPI)-anchor biosynthesis	35	102	0.735361	0.995145	ko00563
89	Base excision repair	36	105	0.739449	0.995145	ko03410
90	Riboflavin metabolism	9	28	0.758833	0.995145	ko00740
91	Selenocompound metabolism	10	31	0.760288	0.995145	ko00450
92	Glycosphingolipid biosynthesis - globo series	4	13	0.766394	0.995145	ko00603
93	Porphyrin and chlorophyll metabolism	31	92	0.767886	0.995145	ko00860
94	Inositol phosphate metabolism	44	129	0.768787	0.995145	ko00562
95	Pantothenate and CoA biosynthesis	16	49	0.773825	0.995145	ko00770
96	alpha-Linolenic acid metabolism	33	98	0.774533	0.995145	ko00592
97	Anthocyanin biosynthesis	2	7	0.796354	0.995145	ko00942
98	Valine, leucine and isoleucine biosynthesis	13	41	0.799667	0.995145	ko00290
99	Taurine and hypotaurine metabolism	5	17	0.810871	0.995145	ko00430
100	Regulation of autophagy	42	126	0.819059	0.995145	ko04140
101	One carbon pool by folate	10	33	0.83128	0.995145	ko00670
102	Brassinosteroid biosynthesis	9	30	0.833048	0.995145	ko00905
103	Ubiquinone and other terpenoid-quinone biosynthesis	24	75	0.839365	0.995145	ko00130
104	Sulfur relay system	6	21	0.84462	0.995145	ko04122
105	ABC transporters	62	186	0.859086	0.995145	ko02010
106	Other types of O-glycan biosynthesis	7	25	0.871078	0.995145	ko00514
107	Arginine and proline metabolism	36	112	0.872102	0.995145	ko00330
108	Homologous recombination	41	127	0.878092	0.995145	ko03440
109	Lysine degradation	18	60	0.893049	0.995145	ko00310
110	Ribosome biogenesis in eukaryotes	100	299	0.902209	0.995145	ko03008
111	Aminoacyl-tRNA biosynthesis	38	122	0.921168	0.995145	ko00970
112	Thiamine metabolism	4	17	0.922359	0.995145	ko00730
113	Ubiquitin mediated proteolysis	107	322	0.922459	0.995145	ko04120
114	Cysteine and methionine metabolism	43	137	0.923348	0.995145	ko00270
115	Mismatch repair	27	90	0.929559	0.995145	ko03430
116	Alanine, aspartate and glutamate metabolism	26	89	0.947959	0.995145	ko00250
117	Circadian rhythm - plant	51	164	0.948228	0.995145	ko04712
118	Folate biosynthesis	5	22	0.949495	0.995145	ko00790
119	Glycosphingolipid biosynthesis - ganglio series	7	29	0.950663	0.995145	ko00604
120	Plant hormone signal transduction	309	901	0.95265	0.995145	ko04075
121	DNA replication	36	120	0.952764	0.995145	ko03030
122	Nicotinate and nicotinamide metabolism	8	33	0.957668	0.995145	ko00760
123	Nucleotide excision repair	50	163	0.95898	0.995145	ko03420
124	Phosphatidylinositol signaling system	37	125	0.964047	0.995145	ko04070
125	Phenylalanine, tyrosine and tryptophan biosynthesis	23	84	0.974406	0.99539	ko00400
126	Non-homologous end-joining	7	33	0.983057	0.99539	ko03450
127	Nitrogen metabolism	19	75	0.987613	0.99539	ko00910
128	Glycosaminoglycan degradation	9	46	0.996599	0.996599	ko00531
lidongben-vs-S.path,Enriched pathway list in lidongben1-vs-S differentially expressed genes; Pvalue, P value of hypergeometric test; Qvalue, False Discovery Rate (Pathway with Q ≤ 0.05 is called enriched significantly in differentially expressed genes)
